# Supplementary material for: Spatial domain detection using contrastive self-supervised learning for spatial multi-omics technologies
Source: Genome Res. 2025 Jul;35(7):1621–32. doi: 10.1101/gr.279380.124 (PMC12212350; doi:10.1101/gr.279380.124)
Supplement: Supplement 2 [file Supplemental_Code_.zip]

Archive with 257 entries (200 files):
- Supplemental_Code/
- Supplemental_Code/.DS_Store
- Supplemental_Code/proust-master/
- Supplemental_Code/proust-master/Figure_1.jpg
- Supplemental_Code/proust-master/LICENSE
- Supplemental_Code/proust-master/README.md
- Supplemental_Code/proust-master/tutorial_IFDLPFC.ipynb
- Supplemental_Code/proust-master/proust/
- Supplemental_Code/proust-master/proust/cluster.py
- Supplemental_Code/proust-master/proust/nnModels.py
- Supplemental_Code/proust-master/proust/prep.py
- Supplemental_Code/proust-master/proust/Train.py
- Supplemental_Code/proust-master/proust/__init__.py
- Supplemental_Code/proust-master/proust/__pycache__/
- Supplemental_Code/proust-master/proust/__pycache__/cluster.cpython-310.pyc
- Supplemental_Code/proust-master/proust/__pycache__/nnModels.cpython-310.pyc
- Supplemental_Code/proust-master/proust/__pycache__/prep.cpython-310.pyc
- Supplemental_Code/proust-master/proust/__pycache__/Train.cpython-310.pyc
- Supplemental_Code/proust-master/proust/__pycache__/__init__.cpython-310.pyc
- Supplemental_Code/proust_paper-master/
- Supplemental_Code/proust_paper-master/.DS_Store
- Supplemental_Code/proust_paper-master/README.md
- Supplemental_Code/proust_paper-master/ablation_study/
- Supplemental_Code/proust_paper-master/ablation_study/ablation_comparison_ARI.py
- Supplemental_Code/proust_paper-master/ablation_study/ari_results.csv
- Supplemental_Code/proust_paper-master/ablation_study/run-IFDLPFC-pca.py
- Supplemental_Code/proust_paper-master/change_weight/
- Supplemental_Code/proust_paper-master/change_weight/ari_results_2720_gene_weight.csv
- Supplemental_Code/proust_paper-master/change_weight/pca_variance.py
- Supplemental_Code/proust_paper-master/change_weight/run-IFDLPFC_5_genes.py
- Supplemental_Code/proust_paper-master/change_weight/run-IFDLPFC_gene_only.py
- Supplemental_Code/proust_paper-master/code_clusters/
- Supplemental_Code/proust_paper-master/code_clusters/code_DLPFC_graphst.py
- Supplemental_Code/proust_paper-master/code_clusters/code_DLPFC_proust.py
- Supplemental_Code/proust_paper-master/code_clusters/code_IFDLPFC_graphst.py
- Supplemental_Code/proust_paper-master/code_clusters/code_IFDLPFC_proust.py
- Supplemental_Code/proust_paper-master/computation_time_memory_usage/
- Supplemental_Code/proust_paper-master/computation_time_memory_usage/channels_time_memory.py
- Supplemental_Code/proust_paper-master/computation_time_memory_usage/computation_time_plot.py
- Supplemental_Code/proust_paper-master/computation_time_memory_usage/memory_plot.py
- Supplemental_Code/proust_paper-master/computation_time_memory_usage/time_gpu_comparison.py
- Supplemental_Code/proust_paper-master/computation_time_memory_usage/table/
- Supplemental_Code/proust_paper-master/computation_time_memory_usage/table/memory_time_usage_151507.csv
- Supplemental_Code/proust_paper-master/computation_time_memory_usage/table/memory_time_usage_151508.csv
- Supplemental_Code/proust_paper-master/computation_time_memory_usage/table/memory_time_usage_151509.csv
- Supplemental_Code/proust_paper-master/computation_time_memory_usage/table/memory_time_usage_151510.csv
- Supplemental_Code/proust_paper-master/computation_time_memory_usage/table/memory_time_usage_151669.csv
- Supplemental_Code/proust_paper-master/computation_time_memory_usage/table/memory_time_usage_151670.csv
- Supplemental_Code/proust_paper-master/computation_time_memory_usage/table/memory_time_usage_151671.csv
- Supplemental_Code/proust_paper-master/computation_time_memory_usage/table/memory_time_usage_151672.csv
- Supplemental_Code/proust_paper-master/computation_time_memory_usage/table/memory_time_usage_151673.csv
- Supplemental_Code/proust_paper-master/computation_time_memory_usage/table/memory_time_usage_151674.csv
- Supplemental_Code/proust_paper-master/computation_time_memory_usage/table/memory_time_usage_151675.csv
- Supplemental_Code/proust_paper-master/computation_time_memory_usage/table/memory_time_usage_151676.csv
- Supplemental_Code/proust_paper-master/computation_time_memory_usage/table/memory_time_usage_2720.csv
- Supplemental_Code/proust_paper-master/computation_time_memory_usage/table/memory_time_usage_6432.csv
- Supplemental_Code/proust_paper-master/computation_time_memory_usage/table/memory_time_usage_6522.csv
- Supplemental_Code/proust_paper-master/computation_time_memory_usage/table/memory_time_usage_8667.csv
- Supplemental_Code/proust_paper-master/marker_gene_visualization/
- Supplemental_Code/proust_paper-master/marker_gene_visualization/dendrogram.py
- Supplemental_Code/proust_paper-master/marker_gene_visualization/heatmap_clusters_IFDLPFC.py
- Supplemental_Code/proust_paper-master/marker_gene_visualization/heatmap_genes_IFDLPFC.py
- Supplemental_Code/proust_paper-master/mouse_marker_genes_box/
- Supplemental_Code/proust_paper-master/mouse_marker_genes_box/mouse_marker_genes_graphst.py
- Supplemental_Code/proust_paper-master/mouse_marker_genes_box/mouse_marker_genes_proust.py
- Supplemental_Code/proust_paper-master/mouse_marker_genes_box/mouse_marker_genes_spagcn.py
- Supplemental_Code/proust_paper-master/mouse_marker_genes_box/mouse_marker_genes_stagate.py
- Supplemental_Code/proust_paper-master/other_methods/
- Supplemental_Code/proust_paper-master/other_methods/.DS_Store
- Supplemental_Code/proust_paper-master/other_methods/Bayesspace/
- Supplemental_Code/proust_paper-master/other_methods/Bayesspace/BayesSpace-run.R
- Supplemental_Code/proust_paper-master/other_methods/Graphst/
- Supplemental_Code/proust_paper-master/other_methods/Graphst/plot_graphst_clusters.py
- Supplemental_Code/proust_paper-master/other_methods/Graphst/run-graphst-DLPFC.py
- Supplemental_Code/proust_paper-master/other_methods/Graphst/run-graphst-IFAD.py
- Supplemental_Code/proust_paper-master/other_methods/Graphst/run-graphst-IFDLPFC.py
- Supplemental_Code/proust_paper-master/other_methods/Graphst/run-graphst-IFmouse.py
- Supplemental_Code/proust_paper-master/other_methods/kmeans/
- Supplemental_Code/proust_paper-master/other_methods/kmeans/kmeans-run.R
- Supplemental_Code/proust_paper-master/other_methods/SpaGCN/
- Supplemental_Code/proust_paper-master/other_methods/SpaGCN/run-spagcn-DLPFC.py
- Supplemental_Code/proust_paper-master/other_methods/SpaGCN/run-spagcn-IFDLPFC.py
- Supplemental_Code/proust_paper-master/other_methods/SpaGCN/run-spagcn-IFmouse.py
- Supplemental_Code/proust_paper-master/other_methods/STAGATE/
- Supplemental_Code/proust_paper-master/other_methods/STAGATE/run-stagate-DLPFC.py
- Supplemental_Code/proust_paper-master/other_methods/STAGATE/run-stagate-IFDLPFC.py
- Supplemental_Code/proust_paper-master/other_methods/STAGATE/run-stagate-IFmouse.py
- Supplemental_Code/proust_paper-master/pca_interpretation/
- Supplemental_Code/proust_paper-master/pca_interpretation/pca_analysis.py
- Supplemental_Code/proust_paper-master/plot_ARI/
- Supplemental_Code/proust_paper-master/plot_ARI/histology.csv
- Supplemental_Code/proust_paper-master/plot_ARI/IF.csv
- Supplemental_Code/proust_paper-master/plot_ARI/plot_ARI_summary.py
- Supplemental_Code/proust_paper-master/proust_run_samples/
- Supplemental_Code/proust_paper-master/proust_run_samples/run-DLPFC.py
- Supplemental_Code/proust_paper-master/proust_run_samples/run-IFAD-2channels.py
- Supplemental_Code/proust_paper-master/proust_run_samples/run-IFAD-5channels.py
- Supplemental_Code/proust_paper-master/proust_run_samples/run-IFDLPFC.py
- Supplemental_Code/proust_paper-master/proust_run_samples/run-IFmouse.py
- Supplemental_Code/proust_paper-master/raw_image_test/
- Supplemental_Code/proust_paper-master/raw_image_test/ari_results.csv
- Supplemental_Code/proust_paper-master/raw_image_test/noCNN_ARI.py
- Supplemental_Code/proust_paper-master/raw_image_test/run-IFDLPFC_raw_image.py
- Supplemental_Code/proust_paper-master/silhouette_score/
- Supplemental_Code/proust_paper-master/silhouette_score/.DS_Store
- Supplemental_Code/proust_paper-master/silhouette_score/annotation_samui.py
- Supplemental_Code/proust_paper-master/silhouette_score/silhouette_boxplot.py
- Supplemental_Code/proust_paper-master/silhouette_score/silhouette_IFDLPFC.py
- Supplemental_Code/proust_paper-master/silhouette_score/silhouette_IFmouse_annotation.py
- Supplemental_Code/proust_paper-master/silhouette_score/silhouette_IFmouse_full.py
- Supplemental_Code/proust_paper-master/silhouette_score/annotations/
- Supplemental_Code/proust_paper-master/silhouette_score/tables/
- Supplemental_Code/proust_paper-master/silhouette_score/tables/IFDLPFC_silhouette_scores.csv
- Supplemental_Code/proust_paper-master/silhouette_score/tables/IFmouse_annotation_silhouette_scores.csv
- Supplemental_Code/proust_paper-master/silhouette_score/tables/IFmouse_full_silhouette_scores.csv
- Supplemental_Code/proust_paper-master/stacked_marker_genes/
- Supplemental_Code/proust_paper-master/stacked_marker_genes/IFDLPFC_stacked_genes.py
- Supplemental_Code/proust_paper-master/umap/
- Supplemental_Code/proust_paper-master/umap/umap_DLPFC.py
- Supplemental_Code/proust_paper-master/umap/umap_IFDLPFC.py
- Supplemental_Code/proust_paper-master/umap/umap_mouse.py
- Supplemental_Code/proust_paper-master/violin_marker_genes/
- Supplemental_Code/proust_paper-master/violin_marker_genes/IFDLPFC_violin_marker_genes_2groups.py
- Supplemental_Code/proust_paper-master/violin_marker_genes/IFDLPFC_violin_marker_genes_3groups.py
- __MACOSX/
- __MACOSX/._Supplemental_Code
- __MACOSX/Supplemental_Code/
- __MACOSX/Supplemental_Code/._.DS_Store
- __MACOSX/Supplemental_Code/._proust-master
- __MACOSX/Supplemental_Code/._proust_paper-master
- __MACOSX/Supplemental_Code/proust-master/
- __MACOSX/Supplemental_Code/proust-master/._Figure_1.jpg
- __MACOSX/Supplemental_Code/proust-master/._LICENSE
- __MACOSX/Supplemental_Code/proust-master/._proust
- __MACOSX/Supplemental_Code/proust-master/._README.md
- __MACOSX/Supplemental_Code/proust-master/._tutorial_IFDLPFC.ipynb
- __MACOSX/Supplemental_Code/proust-master/proust/
- __MACOSX/Supplemental_Code/proust-master/proust/._cluster.py
- __MACOSX/Supplemental_Code/proust-master/proust/._nnModels.py
- __MACOSX/Supplemental_Code/proust-master/proust/._prep.py
- __MACOSX/Supplemental_Code/proust-master/proust/._Train.py
- __MACOSX/Supplemental_Code/proust-master/proust/.___init__.py
- __MACOSX/Supplemental_Code/proust-master/proust/.___pycache__
- __MACOSX/Supplemental_Code/proust-master/proust/__pycache__/
- __MACOSX/Supplemental_Code/proust-master/proust/__pycache__/._cluster.cpython-310.pyc
- __MACOSX/Supplemental_Code/proust-master/proust/__pycache__/._nnModels.cpython-310.pyc
- __MACOSX/Supplemental_Code/proust-master/proust/__pycache__/._prep.cpython-310.pyc
- __MACOSX/Supplemental_Code/proust-master/proust/__pycache__/._Train.cpython-310.pyc
- __MACOSX/Supplemental_Code/proust-master/proust/__pycache__/.___init__.cpython-310.pyc
- __MACOSX/Supplemental_Code/proust_paper-master/
- __MACOSX/Supplemental_Code/proust_paper-master/._.DS_Store
- __MACOSX/Supplemental_Code/proust_paper-master/._ablation_study
- __MACOSX/Supplemental_Code/proust_paper-master/._change_weight
- __MACOSX/Supplemental_Code/proust_paper-master/._code_clusters
- __MACOSX/Supplemental_Code/proust_paper-master/._computation_time_memory_usage
- __MACOSX/Supplemental_Code/proust_paper-master/._marker_gene_visualization
- __MACOSX/Supplemental_Code/proust_paper-master/._mouse_marker_genes_box
- __MACOSX/Supplemental_Code/proust_paper-master/._other_methods
- __MACOSX/Supplemental_Code/proust_paper-master/._pca_interpretation
- __MACOSX/Supplemental_Code/proust_paper-master/._plot_ARI
- __MACOSX/Supplemental_Code/proust_paper-master/._proust_run_samples
- __MACOSX/Supplemental_Code/proust_paper-master/._raw_image_test
- __MACOSX/Supplemental_Code/proust_paper-master/._README.md
- __MACOSX/Supplemental_Code/proust_paper-master/._silhouette_score
- __MACOSX/Supplemental_Code/proust_paper-master/._stacked_marker_genes
- __MACOSX/Supplemental_Code/proust_paper-master/._umap
- __MACOSX/Supplemental_Code/proust_paper-master/._violin_marker_genes
- __MACOSX/Supplemental_Code/proust_paper-master/ablation_study/
- __MACOSX/Supplemental_Code/proust_paper-master/ablation_study/._ablation_comparison_ARI.py
- __MACOSX/Supplemental_Code/proust_paper-master/ablation_study/._ari_results.csv
- __MACOSX/Supplemental_Code/proust_paper-master/ablation_study/._run-IFDLPFC-pca.py
- __MACOSX/Supplemental_Code/proust_paper-master/change_weight/
- __MACOSX/Supplemental_Code/proust_paper-master/change_weight/._ari_results_2720_gene_weight.csv
- __MACOSX/Supplemental_Code/proust_paper-master/change_weight/._pca_variance.py
- __MACOSX/Supplemental_Code/proust_paper-master/change_weight/._run-IFDLPFC_5_genes.py
- __MACOSX/Supplemental_Code/proust_paper-master/change_weight/._run-IFDLPFC_gene_only.py
- __MACOSX/Supplemental_Code/proust_paper-master/code_clusters/
- __MACOSX/Supplemental_Code/proust_paper-master/code_clusters/._code_DLPFC_graphst.py
- __MACOSX/Supplemental_Code/proust_paper-master/code_clusters/._code_DLPFC_proust.py
- __MACOSX/Supplemental_Code/proust_paper-master/code_clusters/._code_IFDLPFC_graphst.py
- __MACOSX/Supplemental_Code/proust_paper-master/code_clusters/._code_IFDLPFC_proust.py
- __MACOSX/Supplemental_Code/proust_paper-master/computation_time_memory_usage/
- __MACOSX/Supplemental_Code/proust_paper-master/computation_time_memory_usage/._channels_time_memory.py
- __MACOSX/Supplemental_Code/proust_paper-master/computation_time_memory_usage/._computation_time_plot.py
- __MACOSX/Supplemental_Code/proust_paper-master/computation_time_memory_usage/._memory_plot.py
- __MACOSX/Supplemental_Code/proust_paper-master/computation_time_memory_usage/._table
- __MACOSX/Supplemental_Code/proust_paper-master/computation_time_memory_usage/._time_gpu_comparison.py
- __MACOSX/Supplemental_Code/proust_paper-master/computation_time_memory_usage/table/
- __MACOSX/Supplemental_Code/proust_paper-master/marker_gene_visualization/
- __MACOSX/Supplemental_Code/proust_paper-master/marker_gene_visualization/._dendrogram.py
- __MACOSX/Supplemental_Code/proust_paper-master/marker_gene_visualization/._heatmap_clusters_IFDLPFC.py
- __MACOSX/Supplemental_Code/proust_paper-master/marker_gene_visualization/._heatmap_genes_IFDLPFC.py
- __MACOSX/Supplemental_Code/proust_paper-master/mouse_marker_genes_box/
- __MACOSX/Supplemental_Code/proust_paper-master/mouse_marker_genes_box/._mouse_marker_genes_graphst.py
- __MACOSX/Supplemental_Code/proust_paper-master/mouse_marker_genes_box/._mouse_marker_genes_proust.py
- __MACOSX/Supplemental_Code/proust_paper-master/mouse_marker_genes_box/._mouse_marker_genes_spagcn.py
- __MACOSX/Supplemental_Code/proust_paper-master/mouse_marker_genes_box/._mouse_marker_genes_stagate.py
- __MACOSX/Supplemental_Code/proust_paper-master/other_methods/
- __MACOSX/Supplemental_Code/proust_paper-master/other_methods/._.DS_Store
- __MACOSX/Supplemental_Code/proust_paper-master/other_methods/._Bayesspace
- __MACOSX/Supplemental_Code/proust_paper-master/other_methods/._Graphst
- __MACOSX/Supplemental_Code/proust_paper-master/other_methods/._kmeans
- __MACOSX/Supplemental_Code/proust_paper-master/other_methods/._SpaGCN
- __MACOSX/Supplemental_Code/proust_paper-master/other_methods/._STAGATE
- __MACOSX/Supplemental_Code/proust_paper-master/other_methods/Bayesspace/
- __MACOSX/Supplemental_Code/proust_paper-master/other_methods/Bayesspace/._BayesSpace-run.R
- __MACOSX/Supplemental_Code/proust_paper-master/other_methods/Graphst/
- __MACOSX/Supplemental_Code/proust_paper-master/other_methods/Graphst/._plot_graphst_clusters.py
- __MACOSX/Supplemental_Code/proust_paper-master/other_methods/Graphst/._run-graphst-DLPFC.py
- __MACOSX/Supplemental_Code/proust_paper-master/other_methods/Graphst/._run-graphst-IFAD.py
- __MACOSX/Supplemental_Code/proust_paper-master/other_methods/Graphst/._run-graphst-IFDLPFC.py
- __MACOSX/Supplemental_Code/proust_paper-master/other_methods/Graphst/._run-graphst-IFmouse.py
- __MACOSX/Supplemental_Code/proust_paper-master/other_methods/kmeans/
- __MACOSX/Supplemental_Code/proust_paper-master/other_methods/kmeans/._kmeans-run.R
- __MACOSX/Supplemental_Code/proust_paper-master/other_methods/SpaGCN/
- __MACOSX/Supplemental_Code/proust_paper-master/other_methods/SpaGCN/._run-spagcn-DLPFC.py
- __MACOSX/Supplemental_Code/proust_paper-master/other_methods/SpaGCN/._run-spagcn-IFDLPFC.py
- __MACOSX/Supplemental_Code/proust_paper-master/other_methods/SpaGCN/._run-spagcn-IFmouse.py
- __MACOSX/Supplemental_Code/proust_paper-master/other_methods/STAGATE/
- __MACOSX/Supplemental_Code/proust_paper-master/other_methods/STAGATE/._run-stagate-DLPFC.py
- __MACOSX/Supplemental_Code/proust_paper-master/other_methods/STAGATE/._run-stagate-IFDLPFC.py
- __MACOSX/Supplemental_Code/proust_paper-master/other_methods/STAGATE/._run-stagate-IFmouse.py
- __MACOSX/Supplemental_Code/proust_paper-master/pca_interpretation/
- __MACOSX/Supplemental_Code/proust_paper-master/pca_interpretation/._pca_analysis.py
- __MACOSX/Supplemental_Code/proust_paper-master/plot_ARI/
- __MACOSX/Supplemental_Code/proust_paper-master/plot_ARI/._histology.csv
- __MACOSX/Supplemental_Code/proust_paper-master/plot_ARI/._IF.csv
- __MACOSX/Supplemental_Code/proust_paper-master/plot_ARI/._plot_ARI_summary.py
- __MACOSX/Supplemental_Code/proust_paper-master/proust_run_samples/
- __MACOSX/Supplemental_Code/proust_paper-master/proust_run_samples/._run-DLPFC.py
- __MACOSX/Supplemental_Code/proust_paper-master/proust_run_samples/._run-IFAD-2channels.py
- __MACOSX/Supplemental_Code/proust_paper-master/proust_run_samples/._run-IFAD-5channels.py
- __MACOSX/Supplemental_Code/proust_paper-master/proust_run_samples/._run-IFDLPFC.py
- __MACOSX/Supplemental_Code/proust_paper-master/proust_run_samples/._run-IFmouse.py
- __MACOSX/Supplemental_Code/proust_paper-master/raw_image_test/
- __MACOSX/Supplemental_Code/proust_paper-master/raw_image_test/._ari_results.csv
- __MACOSX/Supplemental_Code/proust_paper-master/raw_image_test/._noCNN_ARI.py
- __MACOSX/Supplemental_Code/proust_paper-master/raw_image_test/._run-IFDLPFC_raw_image.py
- __MACOSX/Supplemental_Code/proust_paper-master/silhouette_score/
- __MACOSX/Supplemental_Code/proust_paper-master/silhouette_score/._.DS_Store
- __MACOSX/Supplemental_Code/proust_paper-master/silhouette_score/._annotations
- __MACOSX/Supplemental_Code/proust_paper-master/silhouette_score/._annotation_samui.py
- __MACOSX/Supplemental_Code/proust_paper-master/silhouette_score/._silhouette_boxplot.py
- __MACOSX/Supplemental_Code/proust_paper-master/silhouette_score/._silhouette_IFDLPFC.py
- __MACOSX/Supplemental_Code/proust_paper-master/silhouette_score/._silhouette_IFmouse_annotation.py
- __MACOSX/Supplemental_Code/proust_paper-master/silhouette_score/._silhouette_IFmouse_full.py
- __MACOSX/Supplemental_Code/proust_paper-master/silhouette_score/._tables
- __MACOSX/Supplemental_Code/proust_paper-master/silhouette_score/annotations/
- __MACOSX/Supplemental_Code/proust_paper-master/silhouette_score/tables/
- __MACOSX/Supplemental_Code/proust_paper-master/silhouette_score/tables/._IFDLPFC_silhouette_scores.csv
- __MACOSX/Supplemental_Code/proust_paper-master/stacked_marker_genes/
- __MACOSX/Supplemental_Code/proust_paper-master/stacked_marker_genes/._IFDLPFC_stacked_genes.py
- __MACOSX/Supplemental_Code/proust_paper-master/umap/
- __MACOSX/Supplemental_Code/proust_paper-master/umap/._umap_DLPFC.py
- __MACOSX/Supplemental_Code/proust_paper-master/umap/._umap_IFDLPFC.py
- __MACOSX/Supplemental_Code/proust_paper-master/umap/._umap_mouse.py
- __MACOSX/Supplemental_Code/proust_paper-master/violin_marker_genes/
