# Supplementary material for: Spatial domain detection using contrastive self-supervised learning for spatial multi-omics technologies
Source: Genome Res. 2025 Jul;35(7):1621–32. doi: 10.1101/gr.279380.124 (PMC12212350; doi:10.1101/gr.279380.124)
Supplement: Supplement 2 [file Supplemental_Code_.zip › Supplemental_Code/proust-master/proust/__init__.py]

"""
# Author: Jianing Yao
# File Name: __init__.py
# Description:
"""

__author__ = "Jianing Yao"
__email__ = "jyao37@jhmi.edu"

from .Train import Img_learn, proust
from .cluster import clustering
