# Supplementary material for: Spatial domain detection using contrastive self-supervised learning for spatial multi-omics technologies
Source: Genome Res. 2025 Jul;35(7):1621–32. doi: 10.1101/gr.279380.124 (PMC12212350; doi:10.1101/gr.279380.124)
Supplement: Supplement 2 [file Supplemental_Code_.zip › Supplemental_Code/proust_paper-master/README.md]

Spatial domain detection using contrastive self-supervised learning for spatial multi-omics technologies

This Github repository contains scripts used for the analysis presented in the [paper](doi: 10.1101/gr.279380.125). 

Please find our source code and description of proust [here](https://github.com/JianingYao/proust). 
