# Supplementary material for: Spatial domain detection using contrastive self-supervised learning for spatial multi-omics technologies
Source: Genome Res. 2025 Jul;35(7):1621–32. doi: 10.1101/gr.279380.124 (PMC12212350; doi:10.1101/gr.279380.124)
Supplement: Supplement 2 [file Supplemental_Code_.zip › Supplemental_Code/proust_paper-master/ablation_study/ari_results.csv]

Dataset	PCA	Proust without CSL	Proust
2720	0.6071609951146952	0.6630164442609826	0.7970342382637026
6432	0.3856128079763678	0.43797435172559523	0.4942942676144339
6522	0.5642081696558553	0.5539811704111117	0.5948288847861055
8667	0.20198753676848466	0.37987787160419134	0.4763316647955502
