# Supplementary material for: Spatial domain detection using contrastive self-supervised learning for spatial multi-omics technologies
Source: Genome Res. 2025 Jul;35(7):1621–32. doi: 10.1101/gr.279380.124 (PMC12212350; doi:10.1101/gr.279380.124)
Supplement: Supplement 2 [file Supplemental_Code_.zip › Supplemental_Code/proust_paper-master/change_weight/ari_results_2720_gene_weight.csv]

PC_value	ARI
30	0.6029276561341435
31	0.6046166558909782
32	0.5481713033681315
33	0.5555142338788536
34	0.5429390329332944
35	0.6050747300683128
36	0.587826239949794
37	0.6352685821992644
38	0.5881999047815029
39	0.7151483223600243
40	0.5715318661163911
