# Supplementary material for: Spatial domain detection using contrastive self-supervised learning for spatial multi-omics technologies
Source: Genome Res. 2025 Jul;35(7):1621–32. doi: 10.1101/gr.279380.124 (PMC12212350; doi:10.1101/gr.279380.124)
Supplement: Supplement 2 [file Supplemental_Code_.zip › Supplemental_Code/proust_paper-master/computation_time_memory_usage/memory_plot.py]

import pandas as pd
import seaborn as sns
import matplotlib.pyplot as plt
import os
import numpy as np

dataset_samples = {
    'VSPG DLPFC': ['2720', '6432', '6522', '8667'], 
    'H&E DLPFC': ['151507', '151508', '151509', '151510', '151669', '151670', '151671', '151672', '151673', '151674',
                  '151675', '151676'],
    'VSPG mouse': ['Visium_CKp25_rep1', 'Visium_CKp25_rep2', 'Visium_CKp25_rep3', 'Visium_CKp25_rep4'], 
    'VSPG AD': ['VIFAD1_V10A27004_D1_Br3880', 'VIFAD2_V10A27106_B1_Br3854', 'VIFAD2_V10A27106_C1_Br3873',
                'VIFAD2_V10A27106_D1_Br3880', 'VIFAD3_V10T31036_B1_Br3854', 'VIFAD3_V10T31036_C1_Br3873',
                'VIFAD3_V10T31036_D1_Br3880']
}

results = []

for dataset_name, samples in dataset_samples.items():
    for sample in samples:
        file_path = f'/users/jyao/projects/proust/Analysis/computation_time_memory_usage/table/memory_time_usage_{sample}.csv'
        df = pd.read_csv(file_path)
        df['Sample'] = sample
        df['Dataset'] = dataset_name
        results.append(df)

df_combined = pd.concat(results, ignore_index=True)
df_combined = df_combined[df_combined['Stage'].isin(['CNN Image Processing', 'GNN Gene Processing', 'GNN Image Processing'])]

plot_directory = './plot'
os.makedirs(plot_directory, exist_ok=True)


######################## Computational time by study: four boxplots ########################
fig, axes = plt.subplots(2, 2, figsize=(14, 10), sharey=True)
axes = axes.flatten()

for idx, (dataset_name, ax) in enumerate(zip(dataset_samples.keys(), axes)):
    sns.boxplot(
        data=df_combined[df_combined['Dataset'] == dataset_name],
        x='Stage',
        y='GPU Memory (MB)',
        ax=ax,
        showfliers=False
    )
    sns.stripplot(
        data=df_combined[df_combined['Dataset'] == dataset_name],
        x='Stage',
        y='GPU Memory (MB)',
        ax=ax,
        jitter=True,  
        color='black',  
        size=5,  
        alpha=1.0 
    )
    ax.set_title(dataset_name)
    ax.set_xlabel('Stage')
    ax.set_ylabel('GPU Memory (MB)')

plot_path = os.path.join(plot_directory, 'peak_gpu_memory_four_boxplots.png')
plt.tight_layout()
plt.savefig(plot_path)
plt.close()

######################## Computation time by study: one boxplot ########################
plt.figure(figsize=(8, 6))

sns.boxplot(
    data=df_combined,
    x='Stage',
    y='GPU Memory (MB)',
    color='grey',
    showfliers=False
)

sns.stripplot(
    data=df_combined,
    x='Stage',
    y='GPU Memory (MB)',
    hue='Dataset',
    jitter=True,  
    size=5,  
    alpha=0.7,  
    dodge=True
)

plt.legend(title='Dataset', bbox_to_anchor=(1.05, 1), loc='upper left')
plt.title('Peak GPU Memory Usage by Stage')
plt.xlabel('Stage')
plt.ylabel('GPU Memory (MB)')

plot_path = os.path.join(plot_directory, 'peak_gpu_memory_one_boxplot.png')
plt.tight_layout()
plt.savefig(plot_path)
plt.close()
