# Supplementary material for: Spatial domain detection using contrastive self-supervised learning for spatial multi-omics technologies
Source: Genome Res. 2025 Jul;35(7):1621–32. doi: 10.1101/gr.279380.124 (PMC12212350; doi:10.1101/gr.279380.124)
Supplement: Supplement 2 [file Supplemental_Code_.zip › Supplemental_Code/proust_paper-master/computation_time_memory_usage/table/memory_time_usage_151507.csv]

Stage	Time (s)	GPU Memory (MB)
CNN Image Processing	41.99729657173157	720.4208984375
GNN Gene Processing	10.427162408828735	472.55126953125
GNN Image Processing	5.458449840545654	271.5263671875
Total	80.49433970451355	NA
