# Supplementary material for: Spatial domain detection using contrastive self-supervised learning for spatial multi-omics technologies
Source: Genome Res. 2025 Jul;35(7):1621–32. doi: 10.1101/gr.279380.124 (PMC12212350; doi:10.1101/gr.279380.124)
Supplement: Supplement 2 [file Supplemental_Code_.zip › Supplemental_Code/proust_paper-master/computation_time_memory_usage/table/memory_time_usage_151508.csv]

Stage	Time (s)	GPU Memory (MB)
CNN Image Processing	43.19740271568298	746.90283203125
GNN Gene Processing	10.636758804321289	495.2783203125
GNN Image Processing	5.473679065704346	287.052734375
Total	95.33109307289124	NA
