# Supplementary material for: Spatial domain detection using contrastive self-supervised learning for spatial multi-omics technologies
Source: Genome Res. 2025 Jul;35(7):1621–32. doi: 10.1101/gr.279380.124 (PMC12212350; doi:10.1101/gr.279380.124)
Supplement: Supplement 2 [file Supplemental_Code_.zip › Supplemental_Code/proust_paper-master/computation_time_memory_usage/table/memory_time_usage_151509.csv]

Stage	Time (s)	GPU Memory (MB)
CNN Image Processing	41.205583572387695	812.73388671875
GNN Gene Processing	17.774378776550293	555.28564453125
GNN Image Processing	5.865229606628418	327.462890625
Total	102.46107006072998	NA
