# Supplementary material for: Spatial domain detection using contrastive self-supervised learning for spatial multi-omics technologies
Source: Genome Res. 2025 Jul;35(7):1621–32. doi: 10.1101/gr.279380.124 (PMC12212350; doi:10.1101/gr.279380.124)
Supplement: Supplement 2 [file Supplemental_Code_.zip › Supplemental_Code/proust_paper-master/computation_time_memory_usage/table/memory_time_usage_151510.csv]

Stage	Time (s)	GPU Memory (MB)
CNN Image Processing	39.916075468063354	786.42919921875
GNN Gene Processing	17.154535055160522	532.0244140625
GNN Image Processing	6.007748365402222	311.34423828125
Total	105.00668597221375	NA
