# Supplementary material for: Spatial domain detection using contrastive self-supervised learning for spatial multi-omics technologies
Source: Genome Res. 2025 Jul;35(7):1621–32. doi: 10.1101/gr.279380.124 (PMC12212350; doi:10.1101/gr.279380.124)
Supplement: Supplement 2 [file Supplemental_Code_.zip › Supplemental_Code/proust_paper-master/computation_time_memory_usage/table/memory_time_usage_151669.csv]

Stage	Time (s)	GPU Memory (MB)
CNN Image Processing	35.613860845565796	622.19482421875
GNN Gene Processing	7.577144384384155	394.38916015625
GNN Image Processing	5.4426305294036865	220.2666015625
Total	100.20073413848877	NA
