# Supplementary material for: Spatial domain detection using contrastive self-supervised learning for spatial multi-omics technologies
Source: Genome Res. 2025 Jul;35(7):1621–32. doi: 10.1101/gr.279380.124 (PMC12212350; doi:10.1101/gr.279380.124)
Supplement: Supplement 2 [file Supplemental_Code_.zip › Supplemental_Code/proust_paper-master/computation_time_memory_usage/table/memory_time_usage_151671.csv]

Stage	Time (s)	GPU Memory (MB)
CNN Image Processing	37.32244610786438	698.44384765625
GNN Gene Processing	9.45119857788086	456.10693359375
GNN Image Processing	5.720481634140015	260.591796875
Total	102.0416042804718	NA
