# Supplementary material for: Spatial domain detection using contrastive self-supervised learning for spatial multi-omics technologies
Source: Genome Res. 2025 Jul;35(7):1621–32. doi: 10.1101/gr.279380.124 (PMC12212350; doi:10.1101/gr.279380.124)
Supplement: Supplement 2 [file Supplemental_Code_.zip › Supplemental_Code/proust_paper-master/computation_time_memory_usage/table/memory_time_usage_151672.csv]

Stage	Time (s)	GPU Memory (MB)
CNN Image Processing	35.97609281539917	682.0615234375
GNN Gene Processing	9.985144138336182	442.79296875
GNN Image Processing	5.6903300285339355	251.7919921875
Total	105.84095788002014	NA
