# Supplementary material for: Spatial domain detection using contrastive self-supervised learning for spatial multi-omics technologies
Source: Genome Res. 2025 Jul;35(7):1621–32. doi: 10.1101/gr.279380.124 (PMC12212350; doi:10.1101/gr.279380.124)
Supplement: Supplement 2 [file Supplemental_Code_.zip › Supplemental_Code/proust_paper-master/computation_time_memory_usage/table/memory_time_usage_151673.csv]

Stage	Time (s)	GPU Memory (MB)
CNN Image Processing	33.23021101951599	617.822265625
GNN Gene Processing	7.931755304336548	391.4443359375
GNN Image Processing	6.052020788192749	218.39111328125
Total	110.26552104949951	NA
