# Supplementary material for: Spatial domain detection using contrastive self-supervised learning for spatial multi-omics technologies
Source: Genome Res. 2025 Jul;35(7):1621–32. doi: 10.1101/gr.279380.124 (PMC12212350; doi:10.1101/gr.279380.124)
Supplement: Supplement 2 [file Supplemental_Code_.zip › Supplemental_Code/proust_paper-master/computation_time_memory_usage/table/memory_time_usage_151674.csv]

Stage	Time (s)	GPU Memory (MB)
CNN Image Processing	33.25348711013794	623.96484375
GNN Gene Processing	8.059590816497803	395.99609375
GNN Image Processing	6.197317838668823	220.85400390625
Total	100.38297057151794	NA
