# Supplementary material for: Spatial domain detection using contrastive self-supervised learning for spatial multi-omics technologies
Source: Genome Res. 2025 Jul;35(7):1621–32. doi: 10.1101/gr.279380.124 (PMC12212350; doi:10.1101/gr.279380.124)
Supplement: Supplement 2 [file Supplemental_Code_.zip › Supplemental_Code/proust_paper-master/computation_time_memory_usage/table/memory_time_usage_151675.csv]

Stage	Time (s)	GPU Memory (MB)
CNN Image Processing	32.49659562110901	610.013671875
GNN Gene Processing	7.746842622756958	385.17578125
GNN Image Processing	6.02064847946167	214.02783203125
Total	104.98514556884766	NA
