# Supplementary material for: Spatial domain detection using contrastive self-supervised learning for spatial multi-omics technologies
Source: Genome Res. 2025 Jul;35(7):1621–32. doi: 10.1101/gr.279380.124 (PMC12212350; doi:10.1101/gr.279380.124)
Supplement: Supplement 2 [file Supplemental_Code_.zip › Supplemental_Code/proust_paper-master/computation_time_memory_usage/table/memory_time_usage_151676.csv]

Stage	Time (s)	GPU Memory (MB)
CNN Image Processing	32.5847647190094	591.04443359375
GNN Gene Processing	7.572727203369141	367.7548828125
GNN Image Processing	6.2257304191589355	203.1025390625
Total	90.81184363365173	NA
