# Supplementary material for: Spatial domain detection using contrastive self-supervised learning for spatial multi-omics technologies
Source: Genome Res. 2025 Jul;35(7):1621–32. doi: 10.1101/gr.279380.124 (PMC12212350; doi:10.1101/gr.279380.124)
Supplement: Supplement 2 [file Supplemental_Code_.zip › Supplemental_Code/proust_paper-master/computation_time_memory_usage/table/memory_time_usage_2720.csv]

Stage	Time (s)	GPU Memory (MB)
CNN Image Processing	33.23675036430359	839.15966796875
GNN Gene Processing	6.856245040893555	308.46435546875
GNN Image Processing	11.937502145767212	176.240234375
Total	157.21510863304138	NA
