# Supplementary material for: Spatial domain detection using contrastive self-supervised learning for spatial multi-omics technologies
Source: Genome Res. 2025 Jul;35(7):1621–32. doi: 10.1101/gr.279380.124 (PMC12212350; doi:10.1101/gr.279380.124)
Supplement: Supplement 2 [file Supplemental_Code_.zip › Supplemental_Code/proust_paper-master/computation_time_memory_usage/table/memory_time_usage_6432.csv]

Stage	Time (s)	GPU Memory (MB)
CNN Image Processing	44.137478828430176	1015.6181640625
GNN Gene Processing	11.433424234390259	387.197265625
GNN Image Processing	10.114688873291016	229.0205078125
Total	180.375226020813	NA
