# Supplementary material for: Spatial domain detection using contrastive self-supervised learning for spatial multi-omics technologies
Source: Genome Res. 2025 Jul;35(7):1621–32. doi: 10.1101/gr.279380.124 (PMC12212350; doi:10.1101/gr.279380.124)
Supplement: Supplement 2 [file Supplemental_Code_.zip › Supplemental_Code/proust_paper-master/computation_time_memory_usage/table/memory_time_usage_6522.csv]

Stage	Time (s)	GPU Memory (MB)
CNN Image Processing	51.122445821762085	1223.12890625
GNN Gene Processing	13.189477920532227	491.33984375
GNN Image Processing	10.10030484199524	299.09716796875
Total	200.88831100000016	NA
