# Supplementary material for: Spatial domain detection using contrastive self-supervised learning for spatial multi-omics technologies
Source: Genome Res. 2025 Jul;35(7):1621–32. doi: 10.1101/gr.279380.124 (PMC12212350; doi:10.1101/gr.279380.124)
Supplement: Supplement 2 [file Supplemental_Code_.zip › Supplemental_Code/proust_paper-master/computation_time_memory_usage/table/memory_time_usage_8667.csv]

Stage	Time (s)	GPU Memory (MB)
CNN Image Processing	48.15786647796631	1204.3896484375
GNN Gene Processing	9.912422180175781	482.4423828125
GNN Image Processing	9.716012954711914	293.20263671875
Total	191.31538891792297	NA
