# Supplementary material for: Spatial domain detection using contrastive self-supervised learning for spatial multi-omics technologies
Source: Genome Res. 2025 Jul;35(7):1621–32. doi: 10.1101/gr.279380.124 (PMC12212350; doi:10.1101/gr.279380.124)
Supplement: Supplement 2 [file Supplemental_Code_.zip › Supplemental_Code/proust_paper-master/plot_ARI/histology.csv]

Sample	Proust	GraphST	SpaGCN	STAGATE	BayesSpace	kmeans
151507	0.5783	0.4313	0.4482	0.5131	0.3244	0.3052
151508	0.5239	0.4869	0.3609	0.5054	0.3878	0.2976
151509	0.5589	0.5237	0.4513	0.3194	0.3629	0.2977
151510	0.5484	0.5184	0.4337	0.4671	0.4901	0.2732
151669	0.5925	0.5925	0.3113	0.2377	0.2161	0.1374
151670	0.5581	0.5244	0.3652	0.4587	0.2047	0.1553
151671	0.6183	0.6076	0.5479	0.5872	0.397	0.245
151672	0.7795	0.6349	0.5765	0.5968	0.4327	0.2636
151673	0.6361	0.6346	0.5152	0.5943	0.4898	0.2642
151674	0.6162	0.5367	0.3925	0.3684	0.3286	0.3079
151675	0.6287	0.6066	0.279	0.6116	0.3786	0.1944
151676	0.6288	0.4311	0.3142	0.4369	0.356	0.1807
