# Supplementary material for: Spatial domain detection using contrastive self-supervised learning for spatial multi-omics technologies
Source: Genome Res. 2025 Jul;35(7):1621–32. doi: 10.1101/gr.279380.124 (PMC12212350; doi:10.1101/gr.279380.124)
Supplement: Supplement 2 [file Supplemental_Code_.zip › Supplemental_Code/proust_paper-master/plot_ARI/IF.csv]

Sample	Proust	GraphST	SpaGCN	STAGATE	BayesSpace	kmeans
2720	0.797	0.6762	0.5825	0.454	0.5962	0.2431
6432	0.4943	0.4738	0.4306	0.2997	0.3976	0.2216
6522	0.5948	0.5618	0.5843	0.4936	0.492	0.2828
8667	0.4763	0.4249	0.2624	0.3283	0.3086	0.2224
