# Supplementary material for: Spatial domain detection using contrastive self-supervised learning for spatial multi-omics technologies
Source: Genome Res. 2025 Jul;35(7):1621–32. doi: 10.1101/gr.279380.124 (PMC12212350; doi:10.1101/gr.279380.124)
Supplement: Supplement 2 [file Supplemental_Code_.zip › Supplemental_Code/proust_paper-master/raw_image_test/ari_results.csv]

Dataset	Proust without CNN	Proust
2720	0.5873640657022602	0.7970342382637026
6432	0.46617623002263014	0.4942942676144339
6522	0.5470353250003959	0.5948288847861055
8667	0.4330342672785942	0.4763316647955502
