# Supplementary material for: Spatial domain detection using contrastive self-supervised learning for spatial multi-omics technologies
Source: Genome Res. 2025 Jul;35(7):1621–32. doi: 10.1101/gr.279380.124 (PMC12212350; doi:10.1101/gr.279380.124)
Supplement: Supplement 2 [file Supplemental_Code_.zip › Supplemental_Code/proust_paper-master/silhouette_score/silhouette_boxplot.py]

import matplotlib.pyplot as plt
import seaborn as sns
import pandas as pd

#### IFDLPFC ####
df_scores = pd.read_csv('./tables/IFDLPFC_silhouette_scores.csv', index_col=0)
df_melted = df_scores.melt(var_name='Method', value_name='Silhouette Score')

plt.figure(figsize=(8, 6))
sns.boxplot(x='Method', y='Silhouette Score', data=df_melted, showfliers=False)
sns.stripplot(x='Method', y='Silhouette Score', data=df_melted, 
              color='black', size=5, jitter=True, dodge=True)

plt.xlabel('Method')
plt.ylabel('Silhouette Score')
plt.tight_layout()
plt.savefig('./plot/IFDLPFC_silhouette_scores_boxplot.png')
plt.close()


#### IFmouse ####
df_scores = pd.read_csv('./tables/IFmouse_full_silhouette_scores.csv', index_col=0)
df_melted = df_scores.melt(var_name='Method', value_name='Silhouette Score')

plt.figure(figsize=(8, 6))
sns.boxplot(x='Method', y='Silhouette Score', data=df_melted, showfliers=False)
sns.stripplot(x='Method', y='Silhouette Score', data=df_melted, 
              color='black', size=5, jitter=True, dodge=True)

plt.xlabel('Method')
plt.ylabel('Silhouette Score')
plt.tight_layout()
plt.savefig('./plot/IFmouse_full_silhouette_scores_boxplot.png')
plt.close()
