# Supplementary material for: Spatial domain detection using contrastive self-supervised learning for spatial multi-omics technologies
Source: Genome Res. 2025 Jul;35(7):1621–32. doi: 10.1101/gr.279380.124 (PMC12212350; doi:10.1101/gr.279380.124)
Supplement: Supplement 2 [file Supplemental_Code_.zip › Supplemental_Code/proust_paper-master/silhouette_score/tables/IFDLPFC_silhouette_scores.csv]

	Proust	GraphST	SpaGCN	STAGATE
2720	0.069243	0.051433	0.050213	0.071574
6432	0.047866	0.082360	0.022521	0.073798
6522	0.188649	0.152390	0.087748	0.107759
8667	0.159426	0.051156	0.032324	0.058979
