# Supplementary material for: Spatial domain detection using contrastive self-supervised learning for spatial multi-omics technologies
Source: Genome Res. 2025 Jul;35(7):1621–32. doi: 10.1101/gr.279380.124 (PMC12212350; doi:10.1101/gr.279380.124)
Supplement: Supplement 2 [file Supplemental_Code_.zip › Supplemental_Code/proust_paper-master/silhouette_score/tables/IFmouse_annotation_silhouette_scores.csv]

	Proust	GraphST	SpaGCN	STAGATE
Visium_CKp25_rep1	0.008401509	0.048232548	0.16912964	0.274814993
Visium_CKp25_rep2	0.000433572	0.032901037	0.217369467	0.130668178
Visium_CKp25_rep3	0.05176292	0.246413946	0.009265653	0.138895661
Visium_CKp25_rep4	0.014847691	0.23308738	0.12313696	0.322249025
