# Supplementary material for: Spatial domain detection using contrastive self-supervised learning for spatial multi-omics technologies
Source: Genome Res. 2025 Jul;35(7):1621–32. doi: 10.1101/gr.279380.124 (PMC12212350; doi:10.1101/gr.279380.124)
Supplement: Supplement 2 [file Supplemental_Code_.zip › Supplemental_Code/proust_paper-master/silhouette_score/tables/IFmouse_full_silhouette_scores.csv]

	Proust	GraphST	SpaGCN	STAGATE
Visium_CKp25_rep1	0.034252174	0.14940302	0.073444702	0.255743504
Visium_CKp25_rep2	0.025383452	0.08407521	0.085224554	0.245608598
Visium_CKp25_rep3	0.01691246	0.11809388	0.089412794	0.210223898
Visium_CKp25_rep4	0.05637919	0.170225441	0.133133307	0.283710033
