# Supplementary material for: Spatial domain detection using contrastive self-supervised learning for spatial multi-omics technologies
Source: Genome Res. 2025 Jul;35(7):1621–32. doi: 10.1101/gr.279380.124 (PMC12212350; doi:10.1101/gr.279380.124)
Supplement: Supplement 2 [file Supplemental_Code_.zip › Supplemental_Code/proust_paper-master/umap/umap_mouse.py]

import scanpy as sc
import matplotlib.pyplot as plt

dataset = 'Visium_CKp25_rep3'

## Proust
print("################################ IF-" + str(dataset) + " #####################################")
adata = sc.read('/fastscratch/myscratch/jyao/adata_final/proust/' + str(dataset) + "_clusters.h5ad")
sc.pp.neighbors(adata, use_rep='profile_gene_img', n_neighbors=10)
sc.tl.umap(adata, min_dist=0.15)
ax = plt.rcParams["figure.figsize"] = (5, 5)
sc.pl.umap(adata, color=["cluster_profile"], title=["Proust"], show=False)
plt.savefig('./plot/' + dataset + "_proust_umap.png", dpi=600)
plt.close()
